# Supplementary material for: Improved Classification Performance of Bacteria in Interference Using Raman and Fourier-Transform Infrared Spectroscopy Combined with Machine Learning
Source: Molecules. 2024 Jun 21;29(13):2966. doi: 10.3390/molecules29132966 (PMC11242951; doi:10.3390/molecules29132966)
Supplement: Supplementary file 1 [file molecules-29-02966-s001.zip]

Archive with 1 entries (1 files):
- molecules-3046670-supplementary.pdf
